# Supplementary material for: Quantitative analysis of rabies virus-based synaptic connectivity tracing
Source: PLoS One. 2023 Mar 30;18(3):e0278053. doi: 10.1371/journal.pone.0278053 (PMC10062636; doi:10.1371/journal.pone.0278053)
Supplement: S1 Text — (TXT) [file pone.0278053.s021.txt]

https://github.com/ranczlab/
